# Supplementary material for: Bag-breakup fragmentation as the dominant mechanism of sea-spray production in high winds
Source: Sci Rep. 2017 May 9;7:1614. doi: 10.1038/s41598-017-01673-9 (PMC5431630; doi:10.1038/s41598-017-01673-9)
Supplement: Supplementary file 5 — S1 [file 41598_2017_1673_MOESM5_ESM.zip]

Archive with 7 entries (7 files):
- P_size2.dat
- size1_2_tol(u).dat
- tol.dat
- f_.dat
- N_events.dat
- P_size1.dat
- speedEdges.dat
