# Supplementary material for: Bag-breakup fragmentation as the dominant mechanism of sea-spray production in high winds
Source: Sci Rep. 2017 May 9;7:1614. doi: 10.1038/s41598-017-01673-9 (PMC5431630; doi:10.1038/s41598-017-01673-9)
Supplement: Supplementary file 5 — S1 [file 41598_2017_1673_MOESM5_ESM.zip › P_size2.dat]

"R2/<R2>" "P"
0.38719 0.84991
0.58329 0.21248
0.77939 1.0624
0.97549 0.84991
1.1716 0.84991
1.3677 0.63743
1.5638 0.42496
1.7599 0
1.956 0
2.1521 0.21248
0.57213 0.88365
0.72931 0.70692
0.88648 1.944
1.0437 1.4138
1.2008 0.70692
1.358 0.17673
1.5152 0
1.6724 0
1.8295 0
1.9867 0.53019
0.46944 0.53717
0.6556 0.94004
0.84176 1.6115
1.0279 0.40287
1.2141 0.53717
1.4002 0.67146
1.5864 0.53717
1.7726 0
1.9587 0
2.1449 0.13429
0.43938 0.52347
0.62728 0.87245
0.81518 1.0469
1.0031 1.0469
1.191 0.7852
1.3789 0.26173
1.5668 0.43622
1.7547 0.17449
1.9426 0.087245
2.1305 0.087245
0.52037 0.57372
0.66562 0.9323
0.81087 1.2909
0.95612 1.004
1.1014 1.1474
1.2466 0.86058
1.3919 0.57372
1.5371 0.28686
1.6824 0.071715
1.8276 0.14343
0.49142 0.41617
0.68451 1.2485
0.8776 1.2023
1.0707 1.1098
1.2638 0.36993
1.4569 0.41617
1.65 0.13872
1.843 0.046241
2.0361 0.13872
2.2292 0.092482
0.39356 0.13787
0.56094 0.68934
0.72832 1.2408
0.89571 1.011
1.0631 0.82721
1.2305 0.91913
1.3979 0.78126
1.5652 0.18383
1.7326 0.091913
1.9 0.091913
0.40819 0.2024
0.6029 0.86019
0.79762 1.1132
0.99233 1.1132
1.187 0.83489
1.3817 0.50599
1.5765 0.30359
1.7712 0.1518
1.9659 0.0253
2.1606 0.0253
0.54758 0.8154
0.7948 1.1511
1.042 0.97528
1.2892 0.52761
1.5365 0.35174
1.7837 0.12791
2.0309 0.047965
2.2781 0.015988
2.5253 0.015988
2.7725 0.015988
