# Supplementary material for: Bag-breakup fragmentation as the dominant mechanism of sea-spray production in high winds
Source: Sci Rep. 2017 May 9;7:1614. doi: 10.1038/s41598-017-01673-9 (PMC5431630; doi:10.1038/s41598-017-01673-9)
Supplement: Supplementary file 5 — S1 [file 41598_2017_1673_MOESM5_ESM.zip › f_.dat]

"R1, mm" "R2, mm"
17.5650049829199 29.3165912215251
5.90582138063792 11.8058399396231
12.3477100913489 22.2505290835971
7.75213296712589 10.9881446677772
14.7906366952204 23.671098655111
11.0208359687457 24.8351505737332
5.00112660307655 6.5442732598815
15.1035248395863 19.8013747613644
8.58672495891187 11.0021671197087
5.84458929010414 7.3692120236834
7.75213296712589 11.7067518979433
11.9686868039063 21.3596096677819
8.37053226802215 14.329418199285
11.6023892922967 24.3896908061582
11.6906440323021 16.0696225646404
6.48906852252309 9.255
12.0826497346402 17.6195366741013
12.3574179572433 18.151129115292
10.2475880406074 14.6369514766566
4.98397002900298 7.60938873366317
12.4237818336447 30.8156757050693
11.5298134763751 17.5181284265757
10.6412378532763 14.9736633273224
10.3804634506365 18.6584105327865
7.85748954946807 15.3398658625165
9.64120496255525 21.151674320961
7.62288455638677 10.0176557781749
8.01292747627233 20.5594362123576
14.4152381405928 32.8874312113306
23.6928 42.3345187889268
22.489459567095 32.6710676216741
8.66615981389681 17.4269462798277
5.79454655689296 5.4659374968984
9.0699 17.8858711660908
13.1120847381337 17.396446025841
19.439025394551 26.5158576555615
9.72788114750586 12.5868
16.7246838427517 31.1897619408998
9.46909077842218 18.9137422634972
4.86922077133498 8.36234192137585
9.45641824899893 15.5627166230707
8.19681655339437 11.6730464648266
11.8377202577185 24.0900378866452
10.7613007485155 18.1152292775996
12.9424482571884 25.9938665690582
15.8127843525421 25.6749113416191
12.3518715395684 18.6299264974395
6.91095087090047 10.5523235592925
10.1467896425421 24.4051384310764
16.602345329802 25.1422768360385
9.48535915292615 15.147695566323
9.8103 17.32935421907
10.7310118632867 17.4082589149518
15.1069271729892 22.955385289731
7.55289657350079 16.373766464989
12.662788271151 14.1271443770495
6.46526505257132 7.1879837979784
11.0208359687457 19.200500712221
12.438940355191 23.5601108658257
13.9624796114444 27.6989023235579
"n=sqrt(pow(c-e,2)+pow(d-f,2))*0.1851" "o=sqrt(pow(g-i,2)+pow(h-j,2))*0.1851"
11.6979685390242 26.4148790201659
12.4072241428129 17.9861585231533
9.38367548991332 12.5021314030848
8.90021163343884 10.8942004130638
10.099406109767 17.1584804668129
28.5150139631739 43.1604620422442
12.0371940372331 22.1045362903183
31.1012068306039 41.1092890141632
10.3026068050761 17.5093251006428
2.5914 3.85168149384136
11.7898674534534 21.5265809001337
18.1605646459575 35.1694871018899
10.3159004968059 18.440456861206
8.21977394579681 13.1303630688569
9.97824639202701 19.5058868306468
9.56270383782746 10.5002451485668
6.10549481041463 9.52860569548347
11.4762 24.635690474188
7.09442687537196 19.9985110128229
7.19989035541514 11.2180373831611
6.78840212789431 13.3477508217677
16.5992495137581 31.4675444070553
8.44388789657939 13.5742804516483
8.97878107150408 11.9629601591747
5.85337594897167 8.93287307029491
10.3556791810098 13.9071581011363
8.03001262888172 17.4475774493194
6.97755804060418 14.4425453739983
5.2680383540745 12.3518715395684
5.40606090698209 6.62751060504621
8.77811258130129 12.567731143687
11.4478027695274 20.1155248029973
12.8800874383678 19.8160767209355
8.62851944020525 13.8825
10.3920092147765 26.2868069129744
4.71914255983012 7.51651877467222
7.87491194236482 10.1855469308231
12.7651917165392 21.7191011250466
16.1631626314283 27.210329584553
15.558312911431 24.4444156076598
10.8216241932531 28.1333732959629
8.63447356588692 14.7628129301295
12.7732412339234 20.5827537917063
7.07266106921574 15.9701722733351
7.80937755522167 19.2619652759006
9.22162181072288 22.0300107047182
6.42539664534416 8.49445660769422
5.3679 8.53268839522457
6.91095087090047 10.3722086076207
14.6801921956083 27.3353283516039
14.0688177104546 21.4628219125538
8.33155641281988 14.3114742699695
7.46161954605031 10.4216395878959
12.167421469235 15.9830393405009
6.67387541088384 15.552806518439
12.4237818336447 19.7909903319667
9.44735603489145 17.4200637935112
5.08267208660956 12.1166295994389
10.0381557773328 18.3622558638638
10.6814087694461 19.3223477603008
7.59812390330666 10.8469231738775
11.1874538001281 22.6715388542551
9.55553539316348 20.6401025273616
9.36540151835467 14.7767313615021
7.8814354105074 13.7148982825247
13.9133157981841 32.9561180511297
10.2090662854151 17.32935421907
11.627462812669 19.3143667998721
10.3738601017172 23.9359422463374
12.5171950424206 18.5912656072684
12.8200960203112 20.8777702645661
11.2058139664194 16.5734285580866
8.16330873175822 14.6801921956083
5.2354186079052 14.2719182119994
8.89250915546338 19.5234438880542
6.4785 15.4300585705304
9.68552442462462 23.4347126777778
6.70971542913707 12.3074102153946
7.04839800947705 13.9133157981841
7.2189 10.8595505625233
6.49961986042261 12.4072241428129
16.1207117042021 25.1715583730924
12.4678281737438 17.093461360415
10.0108131163258 18.9381815568444
5.629596721791 8.73114953771839
7.66322941976814 15.2558786679103
9.9954 19.2397181902438
12.1730519283374 19.3683955837855
9.68552442462462 15.6581909414849
17.3016525618219 23.9924160936326
"n=sqrt(pow(c-e,2)+pow(d-f,2))*0.1851" "o=sqrt(pow(g-i,2)+pow(h-j,2))*0.1851"
16.5237392163517 38.9401306696575
7.86402747006901 12.5990433101089
7.46161954605031 18.4302351352336
12.438940355191 18.0004396771301
10.3804634506365 14.7384240473668
7.04839800947705 10.2475880406074
5.75002953470676 9.94212748107768
8.36234192137585 22.6715388542551
7.91397209244511 13.1993303182396
4.15960515554061 6.39064284090419
7.97435204640477 12.0129757395909
7.07266106921574 10.5523235592925
15.0033798092297 21.7388110054345
10.1805 16.8532508110453
6.26338578166793 12.9992397208452
6.87865072597817 19.6676916006938
9.92142906692377 14.6976859760304
4.4153237355827 8.7800639234575
8.26549744056581 11.6847811211849
8.16330873175822 12.6519607460662
8.8848 16.8695066632074
7.03623510479859 11.4776926448655
6.06326122890973 18.1407443631732
14.6801921956083 27.5966657094657
11.4732141276976 17.5337678703124
6.57300499086985 11.2971672223615
6.57300499086985 9.90068738068221
10.3474045658803 16.7216106763075
7.34126295197223 18.5543708187586
9.30852422728759 17.2947202145626
16.6518001107988 24.033080630248
7.99151967025046 14.3497275270299
7.34826018592156 13.2705211427434
10.0022532061531 17.1385008600519
7.96790465116143 12.5021314030848
5.39654597867932 8.71347313991384
10.7453698726475 19.6005081089751
12.2067801442477 18.7280590657441
7.96145203464795 11.6186195135222
2.98464781842012 3.81593425650915
3.72046395493895 5.56840363569309
9.18998665124166 13.3592967662972
8.64240601915925 16.2898516705954
12.673606545889 18.1897836867292
13.3323406752153 29.1119404945806
7.8814354105074 10.3656
20.4449632428136 27.6419443058914
6.41472322162071 7.39705549323513
6.96773048919087 16.5102559507719
4.17604634672557 7.2189
7.0069579940228 10.557192739076
14.495823789285 31.2923032996934
17.1024787492925 26.2868069129744
13.0321442429863 17.751273361931
25.2612338623829 32.6217416855691
9.61985909512192 16.4780590255649
9.07745195801112 11.1828590485618
8.11278751170028 18.3911544694725
6.78840212789431 12.2851192118758
11.1121682870626 19.8195344206164
6.06326122890973 11.1828590485618
5.22559297783515 8.03641019672341
8.01292747627233 14.3974011717393
5.03526438233386 13.3708327407084
12.4348080455631 19.7857960734462
15.2502630757636 20.7088768205811
9.13764293294502 10.6412378532763
13.2161918486378 17.6700225560128
15.8636207547331 30.2172561047492
9.69082913944932 17.6612949423308
6.3178510310073 8.45807761137246
7.27798512364514 12.6803632806793
8.93479061310337 17.4622990754368
7.0069579940228 14.6521587030717
8.13808732627022 11.106
15.9229040692959 30.6797317250331
7.7742 20.5536026842011
17.9547 37.0366552534108
15.0330375493444 19.5234438880542
8.73114953771839 16.8593485923982
6.52067131589992 12.0670436520301
5.88257002508257 8.54673068020749
11.8724011530945 21.4907397452949
15.9712449248642 30.7956561352409
8.15280929496085 10.8137061237117
8.79565907593058 21.7356586256318
18.4302351352336 23.5339200230221
12.7181346592179 19.9014782265037
11.3772524706099 13.7585466256433
6.60679958376217 15.8030310665391
7.1879837979784 12.5868
12.1038983290509 21.9521108472511
23.7108692816185 37.2069417454593
7.7742 14.2827170923463
9.13764293294502 14.7256327976084
5.48158578971451 10.6669646671394
11.6979685390242 19.4363814085853
7.99151967025046 12.0783955300363
10.3722086076207 21.6503708700336
10.6846159182256 16.998993862579
16.6487134908377 25.1225095523915
11.4478027695274 20.3382704950544
7.90747546629137 9.87816807307914
10.6846159182256 13.3900372788876
10.3656 14.812626777179
11.1075423928968 21.9044558946348
21.5750705180771 37.6258721254405
7.8531279118578 12.5281390401767
9.11699710760073 14.2418783592615
10.529570948524 17.9547
9.8172824208128 18.8802
7.63186851301829 10.3026068050761
9.28456876543009 22.4459986868484
10.1653441732191 18.092518993772
10.8642820494499 13.1460099817397
9.30115988734738 11.6891785802083
10.1011022061951 17.0653767904491
19.9745114195567 27.1011938550684
15.7345887858565 20.9163
8.08529004303494 14.9232390921006
12.2348159646968 24.1652994692803
12.7019606789661 19.6284564459358
18.2161347944617 28.8007510683315
9.51781248186788 10.7692573490469
6.39332291770093 12.1222836499564
12.7504210695177 14.0310195445662
9.46909077842218 11.6979685390242
10.7310118632867 13.6384915694515
7.19989035541514 8.19472632856034
14.3114742699695 21.5265809001337
5.76490673818753 12.0783955300363
24.6245619855461 30.7070802456046
10.20067274105 15.5704201214996
6.48114374628429 9.26240104076691
18.8956187040806 23.463934850958
"n=sqrt(pow(c-e,2)+pow(d-f,2))*0.1851" "o=sqrt(pow(g-i,2)+pow(h-j,2))*0.1851"
8.33155641281988 13.5742804516483
8.86356524937906 12.0713018572977
6.96773048919087 13.1993303182396
5.71716341729008 7.80937755522167
6.99717173506553 8.79371119437067
6.82615071617965 13.119921426594
5.96067985803633 10.6782006574142
11.8377202577185 14.111371376305
10.6557168290078 18.3799733024833
6.45731106343809 12.3366060332654
7.27327597716462 9.11511789556229
9.43828511966024 17.373782204805
10.3722086076207 17.8167764382337
6.93816431413958 10.9020600204732
5.96067985803633 15.8506567475925
11.4478027695274 24.2544575635078
8.44185884743402 19.0086074571495
6.4785 12.0585227304177
7.3692120236834 13.2252622299144
3.27475329299781 4.4153237355827
13.3900372788876 23.3409558718147
16.2097302472928 28.3541542749912
10.3026068050761 14.4567721501032
10.7246243556593 30.3840395512183
14.263513430428 29.0660049298145
7.39010446069607 12.4141258645142
7.47079743334003 10.0176557781749
12.3296609186952 22.1911664797054
11.5654177200826 25.2368085123694
12.8774270877377 22.0416719374915
12.6533146933916 20.179296044461
17.2212647201069 29.6032716398036
13.2200799169294 23.1840982761892
14.6076623140049 15.8030310665391
7.34126295197223 13.896067370303
10.3920092147765 16.771735214342
9.14326552168316 22.4459986868484
5.85337594897167 14.1271443770495
6.6636 18.6427956444306
6.20568281819173 9.74195913048294
11.3289668310928 18.0792581540283
14.6521587030717 26.1273092231098
13.8280974038369 26.9032518712887
19.6328197796445 24.4843294572263
10.8894819256933 19.7459280308625
13.7585466256433 26.2639876509642
9.90068738068221 11.9686868039063
7.62288455638677 11.7593142810285
10.7118379137289 16.4082562930983
2.57814467010678 4.45779831306891
7.2189 15.3644150197787
11.9872795053757 20.3652063836829
5.30045735762491 11.0208359687457
11.5846576630473 15.2030102104813 "marker4 x" "marker4 y"
9.60381855930233 10.7930919573587
7.97435204640477 13.6384915694515
8.13176975202815 13.3900372788876
9.83819994968592 17.1104902165309
10.3920092147765 17.3885663080658
11.4492991165398 23.3409558718147
7.96790465116143 10.9772259323565
11.0099496538358 24.2904523261713
6.10549481041463 12.9688938267687
10.4790143644333 16.8074469343205
9.96794005800597 18.7974495379027
6.38259585826958 11.7257599382727
16.4780590255649 28.7119874374798
8.95394345526037 14.263513430428
13.8874351228008 24.095015240709
6.77830033341692 11.7549430594112
9.11699710760073 12.2222078038299
14.0249135259366 42.8605435123028
4.39977677274654 7.47079743334003
6.13348897284409 8.44185884743402
11.3259421435923 22.914303464212
8.03641019672341 11.1629266041661
5.22559297783515 8.73114953771839
11.6023892922967 20.0216262326515
6.49961986042261 8.66615981389681 "marker4 x" "marker4 y"
10.0227847088521 19.6284564459358
23.2438730785125 39.8416731990513
12.8507932906883 15.3978280676204
9.19557723473627 11.4478027695274
8.95394345526037 18.2001404576998
7.50054800797915 11.1444957826723
13.5135677487479 21.6574910111952
25.6762457617931 32.1935677193442
10.7373955710871 16.1631626314283
9.60025035611051 14.1671046646801
6.73774170252912 17.352076068298
7.2094014432545 10.7692573490469
7.09442687537196 24.8868309507257
10.8374429770126 34.0231725425481
8.54673068020749 14.85996818469
11.8940253610794 19.4927086599067
6.37453871742889 9.99711374197573
7.60938873366317 15.8474140887402
6.22222398343229 9.8937638222266
5.4659374968984 9.20488732847937
6.51015409725453 12.567731143687
7.82909547074245 22.7823438102843
9.47632461506042 17.3816686247322
5.66599535562817 14.4069169699835
5.14631263430429 8.21977394579681
16.7860290193959 20.8309470896068
9.7735604505216 17.7329277836459
8.06407434117519 15.5704201214996
5.19600460738826 12.7504210695177
8.44185884743402 15.0432900673357
6.61457381620313 9.85385895677424
4.64228438271504 7.46161954605031 "marker4 x" "marker4 y"
19.4355 33.0878870213859
8.34798947891048 11.2911
5.38065037425774 9.70496087009113
9.72788114750586 15.6592849635608
6.9480336851515 12.2348159646968
6.05194916452543 7.0338
12.4513290555667 17.6894018364104
"n=sqrt(pow(c-e,2)+pow(d-f,2))*0.1851" "o=sqrt(pow(g-i,2)+pow(h-j,2))*0.1851"
8.53268839522457 10.8894819256933
4.82681746081204 14.418802886509
6.17801579311675 7.60938873366317
4.6275 13.2135991675243
3.53633053460787 7.9786474154458
4.0722 7.0338
9.74195913048294 17.969959494946
5.18610430381033 13.3336255343399
19.1254076756549 21.9918742530054
19.0877503739964 22.3626540902461
4.57163276084158 5.81225789689343
13.5021537248692 13.2161918486378
6.56518153442843 7.74992280800267
13.1733473593464 22.2251073826427
8.87129285786463 15.4876832357199
12.4678281737438 13.2446778443268
7.51651877467222 20.798025777703
14.1562175912212 27.9409047788363
9.46004070392934 12.5922429407949
5.01139235442606 8.49445660769422
5.1629297670993 6.70460715627694
8.55874858726438 12.1730519283374
7.77640325921952 9.70496087009113
7.4959786819334 11.8290341465396
12.4897930939628 22.4886978193492
9.55553539316348 16.6764725038001
9.20488732847937 16.9697434880437
10.6798048338909 25.9272180574777
6.60679958376217 12.7812856818084
12.3282714262787 20.8441010554545
9.255 14.8507426874887
10.6589317081967 17.1734499178237
9.0699 12.673606545889
7.69891403381022 14.0785556024047
9.0868830794723 16.2740694757027
7.08476143917352 8.70166892613135
7.4959786819334 7.80279384387413
17.4907257508086 19.4575232365273
18.4107051719916 28.65883639857
23.2858448474604 26.1823279346967
8.53268839522457 16.5237392163517
6.13069530885364 11.3561527657918
8.52264402635708 19.4355
12.2292139424413 21.308218051259
14.1453221384315 25.002207351552
6.61457381620313 8.60466173710507
7.72335156586828 9.71730927572031
8.31921031108121 11.9615280696072
14.7395863378183 26.2111011695426
9.22162181072288 8.65429106628613
5.90582138063792 5.81225789689343
6.18632889280872 7.11130977809292
7.9593 10.1872286854669
8.62851944020525 10.4839175921981
3.81144227819339 5.39654597867932
5.81225789689343 11.7782374950584
10.4249266529794 18.1407443631732
5.24195879609903 10.3738601017172
6.87117528374877 9.0699
6.02073139909098 11.5298134763751
6.97755804060418 15.4178411387587
5.99506868100775 9.37271538242787
5.79750220439803 10.406834946803
7.96145203464795 10.8642820494499
7.09442687537196 12.3851127879402
7.08476143917352 14.1574276794904
8.73114953771839 15.0022379560518
3.1953214204521 5.58069593240843
5.55608414353131 11.1444957826723
7.39010446069607 11.0441276522865
5.3679 9.92142906692377
13.6974 18.8056498749711
8.77811258130129 27.2524786169992
6.43871354386884 11.7330625234847
4.59778861736814 5.629596721791
9.56270383782746 10.4708372158104
9.64120496255525 14.8818558197558
15.1307220852146 23.5077
14.2827170923463 19.5760205825903
6.87865072597817 10.4216395878959
5.38065037425774 7.46161954605031
16.2824885499729 32.1355137411867 "marker4 x" "marker4 y"
7.7055865013638 11.7724182074033
5.60214255084606 11.1613918648169
9.19557723473627 14.1671046646801
9.74195913048294 16.8115234434598
8.22185780283264 14.6930230044739
5.70216165063741 11.0099496538358
9.37271538242787 14.7256327976084
14.3676236813887 26.6473292704916
18.4181475998538 24.837219853478
4.22092942371701 6.33139413557551
4.48079656534416 4.63859270468965
8.54673068020749 14.4378
8.44388789657939 12.8147498582688
6.64557980089021 17.5406057421059
6.02641938467611 15.0569492318331
9.43828511966024 14.7546877818543
7.8814354105074 12.9583220754078
6.73774170252912 10.887908642159
19.3710488492492 34.7564375127832
5.70216165063741 9.25685081493701
8.00865049306061 10.5960656269202
6.54950658599562 10.8595505625233
5.7381 10.0586139964709
12.5868 19.6214730937817
11.9227966304051 17.6816526730394
8.16330873175822 11.627462812669
8.77030287105297 14.8368936860112
28.5972012037892 44.5399218792534
10.9459695308365 15.5803190227286
9.03962907701417 13.2511433940623
6.22222398343229 9.95073911325184
4.8902845500032 6.91095087090047
7.84439736117441 21.104647118585
20.5669340315955 30.9388434719205
5.70216165063741 22.6094933423993
13.2446778443268 17.3846251098492
11.1368072713862 17.6477100752477
9.89549516598336 11.106
8.31509087021904 12.1786797843609
8.72329778294883 13.7834264771137
7.03623510479859 9.07556455764599
6.16413571313935 7.08717903400217
3.3318 8.33772260812268
7.0069579940228 8.56475121705237
4.64228438271504 7.46161954605031
7.9593 14.6650140392023
2.7765 4.63859270468965
11.6730464648266 27.4603819727621
8.70166892613135 12.673606545889
7.59135698146254 10.2475880406074
4.77687122078877 6.73774170252912
7.73221879217085 11.1828590485618
13.8874351228008 19.603129958249
8.21560464603793 14.048102277532
6.49961986042261 11.4058253524241
8.24682301556181 12.4884214182578
11.6613 31.2819
"n=sqrt(pow(c-e,2)+pow(d-f,2))*0.1851" "o=sqrt(pow(g-i,2)+pow(h-j,2))*0.1851"
8.15280929496085 21.8049057042217
8.49445660769422 12.8774270877377
10.4790143644333 25.5793198691834
12.7839660395356 13.9133157981841
11.9457637533144 19.2761899360325
5.18610430381033 10.832699767371
9.02445553870149 23.9373736078125
9.83994106994549 18.9580717611259
12.4168854790563 18.9381815568444
7.65204385050164 12.5881609558347
13.5742804516483 19.8134830501858
7.73000293919737 14.1803997366083
10.1855469308231 14.4069169699835
4.27336534010375 12.4030812663628
5.98076403480358 12.7019606789661
5.1629297670993 6.28522851851864
7.24022619121806 12.9424482571884
5.78270886004129 7.3715363296941
9.05477718831336 14.329418199285
9.02445553870149 21.5488519770776
13.8330519354913 20.9653840005376
7.24022619121806 11.4762
9.95073911325184 17.1594788364915
8.56475121705237 10.0022532061531
4.0722 9.83994106994549
5.65085775081978 6.91590673447813
5.46907073733738 7.95068603643736
11.1121682870626 13.9955675544081
5.39019336202329 7.19989035541514
8.36439025990538 13.5237054604128
5.50341865025731 10.2859655297886
9.10007022884989 18.9246080680684
10.9350086831241 17.1734499178237
9.25685081493701 11.4732141276976
12.6871164170587 23.6580682930792
15.6373899794691 24.5911463030905
14.0053563771152 21.5861839147173
8.79371119437067 9.95073911325184
5.9260914817441 9.61985909512192
11.3877876626674 21.6574910111952
15.4533559364948 30.09625821211
8.46010277065237 19.2761899360325
8.44185884743402 16.8074469343205
"n=sqrt(pow(c-e,2)+pow(d-f,2))*0.1851" "o=sqrt(pow(g-i,2)+pow(h-j,2))*0.1851"
11.5075048837704 25.8292442537524
8.13808732627022 15.0216376557285
9.9954 12.9583220754078
9.25129725930369 15.5241417907722
10.9943790766009 15.8733368117734
13.61460517606 24.2925680042271
8.95394345526037 15.9229040692959
8.97114605220537 15.6592849635608
8.52264402635708 20.0600924088101
9.83645852123619 21.719889863671
9.07745195801112 16.6105980184339
7.2094014432545 15.9766071022605
5.11961303713474 8.49445660769422
7.2189 12.4678281737438
5.97503258735883 13.7423505674975
7.43401789949419 16.5610201995529
9.95073911325184 16.0994442652534
11.8824973473593 19.7155396438951
5.38065037425774 9.07556455764599
6.59122361022595 7.85748954946807
7.12093917963073 16.0482874217158
5.56840363569309 11.0472294997434
6.11950789933308 8.54673068020749
7.46161954605031 14.0102482237111
7.47079743334003 7.55289657350079
8.45807761137246 16.1621027171591
7.90747546629137 14.9850997173859
6.96773048919087 14.0785556024047
8.8848 14.812626777179
10.7930919573587 19.7857960734462
6.1083 11.5000590694135
7.22838607505161 9.26240104076691
7.1879837979784 17.2152951325268
6.96773048919087 11.1613918648169
7.12093917963073 14.4544019931646
9.10007022884989 20.1759
5.7856705549141 7.0338
9.52860569548347 18.6216487779681
6.00648786979546 9.04152397884339
8.79955354549309 10.2676289750848
4.39977677274654 5.74108470761406
13.1120847381337 21.3980723814086
13.3951538389822 24.7023561244672
7.11130977809292 13.037401259837
6.3178510310073 9.96106324445337
14.4544019931646 26.1096000155115
11.5964817617241 19.4557622950117
6.48906852252309 18.4590273159232
11.6730464648266 16.1631626314283
9.27164403382701 11.6554223282556
8.24682301556181 17.5883964104179
9.46004070392934 15.3989405872612
12.3296609186952 22.2774597934774
8.60466173710507 17.1494925242702
6.13348897284409 10.9209
7.53700289107016 11.3561527657918
8.27792365270422 11.1075423928968
5.7381 8.70166892613135
6.46526505257132 11.181327045123
14.1416884554144 16.5899585994058
5.03526438233386 9.11511789556229
7.4959786819334 12.8893943414731
14.1077289487004 15.1057931470016
7.32257097268439 16.3402522602927
6.22222398343229 9.02635362591118
8.47830743603934 15.6187551104433
9.82600346936637 13.6384915694515
8.45807761137246 18.253713245529
8.97878107150408 16.0728203934468
7.28504313576797 9.27718540937929
12.8147498582688 20.1835402964891
7.51651877467222 11.0472294997434
9.07745195801112 16.9747902520178
7.5891 12.4513290555667
8.84808978537176 17.6739001120296
7.95068603643736 14.194889249656
7.80937755522167 20.6052136101522
10.960045942422 16.0994442652534
11.5491127334527 17.572805585051
9.55553539316348 17.9174505357208
10.20067274105 16.0482874217158
10.1872286854669 15.794356422786
12.7181346592179 23.4756135351134
6.36108747070813 12.8507932906883
8.47628662622967 17.6234253381685
6.52067131589992 9.96106324445337
13.6836356517557 21.9949899113412
10.7118379137289 16.0898647464794
11.9901373620155 24.9356563474876
7.404 9.38367548991332
4.74087318539528 7.08717903400217
5.74108470761406 9.71730927572031
5.3679 9.8103
9.07178857888564 16.3056185899217
6.13348897284409 8.17798529712545
5.05563640504338 10.6073767181146
5.71716341729008 9.95073911325184
11.8478460054982 19.0356249637358
9.27718540937929 11.3410575141827
11.5491127334527 17.0784217985738
5.553 8.45807761137246
8.31303038428226 12.9331795325048
7.9226259737539 15.7335
7.85748954946807 9.69966388386732
8.28826459821355 21.6598638714559
11.0068373005146 21.5106588706622
9.22162181072288 20.0541136273833
7.30148529821159 12.3227118898398
15.9013720728747 26.3973627353188
7.96790465116143 14.438986489709
8.93287307029491 11.106
12.2390157986662 23.1197235712281
13.1993303182396 17.2232541228422
5.84458929010414 7.22838607505161
