# Supplementary material for: Bag-breakup fragmentation as the dominant mechanism of sea-spray production in high winds
Source: Sci Rep. 2017 May 9;7:1614. doi: 10.1038/s41598-017-01673-9 (PMC5431630; doi:10.1038/s41598-017-01673-9)
Supplement: Supplementary file 5 — S1 [file 41598_2017_1673_MOESM5_ESM.zip › N_events.dat]

"u* , m/s" " bubbles averege Number of bubbles per square m per second -apr" "bubbles std Number of bubbles per square m per second -apr" "projections - avg per squre meter per second  p=j/(33452/4500)/(0.25*0.3208)" "projections - std per squre meter per second  q=k/(33452/4500)/(0.25*0.3208)" "bags averege Number of bags per square m per second- tot" "bags std Number of bags per square m per second - tot"
0.873737788329598 "nan" "nan" "nan" "nan" 5.01375696473681 "nan"
0.931312765390067 "nan" "nan" "nan" "nan" 4.81320668614734 2.2060530644842
0.98716882720148 12.9153679236084 3.35464101911907 16.7732050955953 5.97126101403194 16.5495957026796 9.52975006681299
1.04140564259681 22.3083627771418 3.92492999236931 23.8179512357454 5.45129165606849 24.0245230239464 7.0390491978449
1.0941144553617 21.469702522362 2.8849912764424 39.752496076561 8.78915947009196 33.8348734189256 14.9055958604898
1.14537900783333 27.3403243058204 5.70288973250242 47.6359024714908 10.4497067745559 48.2829761234744 25.1808341224736
1.19527634130588 28.5144486625121 2.36502191847894 61.222198598923 15.4145754828521 96.5665295345337 25.0455008385814
1.24387749244948 33.5464101911907 "nan" 62.0608588537028 "nan" 104.261705406143 28.9644446103199
1.29124810154478 36.9010512103098 "nan" 80.5113844588576 "nan" 173.372331658841 37.4316472967233
1.38253640723064 40.0040941529949 "nan" 82.1887049684172 "nan" 203.558532768315 "nan"
1.51162476857688 51.5608324638601 "nan" 87.2206664970958 "nan" 345.949230566841 130.46562500271
